# Supplementary material for: Antibiotic growth promoter and phytogenic feed additive consistently alter microbial community structure in chicken cecum
Source: Front Microbiol. 2026 Jun 4;17:1702973. doi: 10.3389/fmicb.2026.1702973 (PMC13275662; doi:10.3389/fmicb.2026.1702973)
Supplement: Supplementary file 1 [file Table_1.xlsx]

## Sheet: Sheet1
Classifier	Hyperparameter	Range/Value	Sampling
LDA	Solver	svd, lsqr, eigen	Categorical
	Shrinkagea	None, auto, [0.0, 1.0]	Categorical / Uniform
RF	Number of trees	50–300	Uniform
	Maximum depth	3–20	Log-uniform
	Minimum samples to split	2–10	Uniform
	Minimum samples per leaf	1–4	Uniform
a Only applicable when solver is “lsqr” or “eigen”, while “auto” uses the Ledoit–Wolf estimator.
