# Supplementary material for: Antibiotic growth promoter and phytogenic feed additive consistently alter microbial community structure in chicken cecum
Source: Front Microbiol. 2026 Jun 4;17:1702973. doi: 10.3389/fmicb.2026.1702973 (PMC13275662; doi:10.3389/fmicb.2026.1702973)
Supplement: Supplementary file 2 [file Table_2.xlsx]

## Sheet: Core_Species
AM51-8 sp900761925
Acutalibacter sp900543305
Acutalibacter sp904374805
Acutalibacter stercorigallinarum
Agathobaculum desmolans
Agathobaculum sp900291975
Agathobaculum sp900557315
Alistipes excrementavium
Alistipes finegoldii
An92 sp016901735
An92 sp019118925
Anaeromassilibacillus stercoravium
Anaerostipes avistercoris
Anaerotruncus colihominis
BX12 sp014333425
Bariatricus faecipullorum
Blautia merdavium
Blautia ornithocaccae
Blautia pullistercoris
Blautia stercoravium
Blautia stercorigallinarum
Blautia_A avistercoris
Blautia_A excrementigallinarum
Blautia_A gallistercoris
Blautia_A intestinipullorum
Borkfalkia excrementipullorum
Borkfalkia faecipullorum
Borkfalkia sp017886545
CAJFPI01 sp904419145
Caccopulliclostridium gallistercoris
Caccousia avistercoris
Caccovicinus excrementipullorum
Caccovicinus sp017889125
Caproicibacterium sp900554535
Coprocola pullicola
Copromonas sp900541255
Dietzia cercidiphylli
Dietzia natronolimnaea_A
Dietzia psychralcaliphila
Dietzia sp014145095
Dysosmobacter excrementigallinarum
Dysosmobacter sp910588005
Dysosmobacter welbionis
Egerieimonas_A faecigallinarum
Eisenbergiella intestinigallinarum
Eisenbergiella intestinipullorum
Eisenbergiella merdavium
Eisenbergiella merdigallinarum
Eisenbergiella pullistercoris
Eisenbergiella sp900555195
Eisenbergiella sp904392525
Eisenbergiella stercorigallinarum
Enterenecus sp905210385
Enterenecus stercoripullorum
Enterocloster clostridioformis
Enterocloster excrementigallinarum
Enterocloster excrementipullorum
Erysipelatoclostridium merdavium
Erysipelatoclostridium ramosum
Erysipelatoclostridium spiroforme
Escherichia coli
Faeciplasma pullistercoris
Faecousia intestinigallinarum
Fimimonas gallinarum
Fimimorpha excrementavium
Flavonifractor avistercoris
Flavonifractor intestinigallinarum
Flavonifractor sp017811815
Fournierella merdipullorum
Fusicatenibacter sp017887445
Gallimonas faecium
Gallimonas merdae
Gemmiger formicilis_A
Gemmiger sp014982805
Gemmiger_A avium
Harrysmithimonas galli
Heritagella pullistercoris
Hungatella pullicola
Intestinimonas stercoravium
Intestinimonas timonensis
JAGZMM01 sp904420015
Lachnoclostridium_A pullistercoris
Lachnoclostridium_A stercoripullorum
Lachnoclostridium_B faecipullorum
Lachnoclostridium_B phocaeense
Lachnoclostridium_B stercoravium
Lawsonibacter pullicola
Lawsonibacter sp900066825
Lawsonibacter sp900545895
Lawsonibacter sp900754605
Lawsonibacter sp904420465
MD308 sp910578455
Massilioclostridium coli
Massiliomicrobiota merdigallinarum
Mediterraneibacter cottocaccae
Mediterraneibacter excrementigallinarum_A
Mediterraneibacter faecipullorum
Mediterraneibacter glycyrrhizinilyticus_A
Mediterraneibacter intestinigallinarum
Mediterraneibacter sp900541505
Mediterraneibacter sp900761655
Mediterraneibacter vanvlietii
Merdibacter massiliensis
Merdimonas faecis
Merdisoma faecalis
Merdivicinus intestinigallinarum
Negativibacillus faecipullorum
Onthomonas sp900758315
Paralachnospira caecorum
Pelethomonas intestinigallinarum
Pelethomonas sp017887695
Pseudobutyricicoccus sp003477405
Pseudobutyricicoccus sp016901775
QAMM01 sp900552945
QAMM01 sp900762715
Rubneribacter badeniensis
Rubneribacter sp002159915
Ruminococcus_E sp003438075
Scatomonas merdavium
Scatomonas merdigallinarum
Scatosoma sp904419075
Sellimonas sp002159995
Sphingobacterium stercoripullorum
UBA10677 sp900543755
UBA1405 sp002305685
UMGS1071 sp900541905
UMGS911 sp003343545
