# Supplementary material for: Antibiotic growth promoter and phytogenic feed additive consistently alter microbial community structure in chicken cecum
Source: Front Microbiol. 2026 Jun 4;17:1702973. doi: 10.3389/fmicb.2026.1702973 (PMC13275662; doi:10.3389/fmicb.2026.1702973)
Supplement: Supplementary file 3 [file Table_3.xlsx]

## Sheet: 14
Species	CTR	PFA	AGP
0	Mediterraneibacter stercoravium	Eisenbergiella merdipullorum	Blautia stercoripullorum
1	Lawsonibacter sp900066825	Borkfalkia sp017886895	Pseudobutyricicoccus lothianensis
2	Avoscillospira avicola	Gallimonas intestinavium	Massilistercora timonensis
3	Enterenecus stercoripullorum	Gallimonas sp900548845	Mediterraneibacter sp904377845
4	UBA866 sp016901855	Scatosoma sp904419075	Pullilachnospira stercoravium
5	Gemmiger_A avium	Borkfalkia excrementipullorum	Mediterraneibacter excrementigallinarum_A
6	Borkfalkia faecipullorum	Heritagella gallinarum	Mediterraneibacter ornithocaccae
7	Scatomorpha intestinigallinarum	UMGS1071 sp900541905	Fusicatenibacter sp017887445
8	Mediterraneibacter intestinipullorum	Marseille-P3106 sp900169975	Erysipelatoclostridium spiroforme
9	UMGS911 sp003343545	Caccousia avicola	Escherichia coli
10	Fimimonas gallinarum	Agathobaculum intestinipullorum	Pullilachnospira intestinigallinarum
11	Acutalibacter stercorigallinarum	Agathobaculum sp900291975	Mediterraneibacter sp900553885
12	JAGZMM01 sp904420015	UMGS2016 sp018381595	Mediterraneibacter gallistercoris
13	Coprovivens excrementavium	Enterococcus_D gallinarum	Mediterraneibacter guildfordensis
14	Enterococcus_D gallinarum	BX12 sp014333425	Mediterraneibacter surreyensis
15	Limosilactobacillus reuteri_D	Copromorpha excrementipullorum	Mediterraneibacter caccavium
16	Limosilactobacillus reuteri	Faecalimonas sp900556835	Limosilactobacillus reuteri_E
17	Copromorpha excrementipullorum	Scatomonas merdigallinarum	Merdimonas faecis
18	Ruminococcus_G avistercoris	Sellimonas sp904393575	Mediterraneibacter faecavium
19	Lactonifactor sp009677585	Mediterraneibacter pullistercoris	Blautia_A avistercoris
20	Blautia_A excrementigallinarum	Lachnoclostridium_A stercoripullorum	Anaerobutyricum faecale
21	Dysosmobacter sp910588005	Intestinimonas merdavium	Blautia avicola
22	Onthomonas sp900758315	Lawsonibacter sp900066825	Gallimonas merdigallinarum
23	Avoscillospira_A avistercoris	Lawsonibacter sp902363045	Agathobaculum pullistercoris
24	Faeciplasma pullistercoris	An92 sp019118925	Fournierella massiliensis
25	Fournierella sp002159185	NSJ-51 sp900549795	Rubneribacter badeniensis
26	Eggerthella lenta	Enterenecus sp905210385	Lachnoclostridium_A sp002160755
27	Alistipes finegoldii	Faecousia sp900554625	Sellimonas sp002159995
28	Escherichia sp004211955	An92 sp016901735	Eisenbergiella intestinigallinarum
29	Alistipes excrementavium	QAMM01 sp900552945	Dietzia psychralcaliphila
30	Pseudobutyricicoccus sp016901775	Gemmiger_A avium	Azonexus hortensis
31	Enterocloster clostridioformis	Anaerofilum excrementigallinarum	Sellimonas intestinalis
32	Mediterraneibacter quadrami	Eisenbergiella stercorigallinarum	Intestinimonas stercoravium
33	Eisenbergiella sp900555195	Merdibacter massiliensis	Dysosmobacter avistercoris
34	Butyricicoccus sp900604335	Anaerobutyricum stercoripullorum	Acutalibacter ornithocaccae
35	UMGS1071 sp900541905	Mediterraneibacter quadrami	Mediterraneibacter sp900761655
36	Caccousia avistercoris	Enterenecus stercoripullorum	Blautia merdavium
37	Acutalibacter sp905215055	Alistipes finegoldii	Coprocola pullicola
38	Agathobaculum desmolans	Oxalobacter sp900760095	Anaerotruncus colihominis
39	Agathobaculum merdigallinarum	Mediterraneibacter excrementavium	Catenibacillus scindens
40	Pseudobutyricicoccus sp003477405	Eisenbergiella pullistercoris	Sellimonas avistercoris
41	Caproicibacterium sp900554535	Eisenbergiella sp900555195	Eubacterium_R faecavium
42	Caccosoma faecigallinarum	Fimimonas gallinarum	Dietzia cercidiphylli
43	JAGHEK01 sp017889265	Acutalibacter sp900543305	Flavonifractor avistercoris
44	Anaerobutyricum stercoripullorum	Acutalibacter stercorigallinarum	Eisenbergiella stercoravium
45	Fimimorpha excrementavium	Agathobaculum sp900557315	Blautia_A intestinipullorum
46	Lawsonibacter sp904420465	Butyricicoccus sp018383195	Enterocloster excrementigallinarum
47	Flavonifractor massiliensis_A	Caproicibacterium sp900554535	Mediterraneibacter faecipullorum
48	Fimivivens faecavium	Scatomonas merdavium	Lachnoclostridium_B phocaeense
49	Lawsonibacter sp003478995	MD308 sp910578455	Dietzia natronolimnaea_A

## Sheet: 21
Species	CTR	PFA	AGP
0	Agathobaculum sp900557315	Mediterraneibacter quadrami	Agathobaculum sp900557315
1	Pseudobutyricicoccus sp016901775	UMGS911 sp003343545	Gemmiger excrementigallinarum
2	Coprovivens excrementavium	Agathobaculum sp900291975	Ruminococcus_D sp900752625
3	Faecisoma merdavium	Avimonas caecicola	An92 sp018374635
4	CAG-273 sp000438355	Caproicibacterium sp900554535	Galligastranaerophilus intestinavium
5	CAG-273 sp017886645	Caccenecus avistercoris	Gallimonas faecium
6	Lawsonibacter sp900066825	Enterococcus_B faecium	Lawsonibacter sp902363045
7	Avoscillospira avicola	Erysipelatoclostridium ramosum	Mediterraneibacter excrementavium
8	Faecousia intestinigallinarum	Pullilachnospira intestinigallinarum	Mediterraneibacter quadrami
9	Enterenecus avicola	Scatomonas merdigallinarum	Blautia stercoravium
10	Anaerofilum excrementigallinarum	Schaedlerella sp004556565	Scatosoma pullicola
11	Zag111 sp900555325	Lachnoclostridium_B faecipullorum	MARSEILLE-P3954 sp900604345
12	MARSEILLE-P3954 sp900604345	Hungatella pullicola	UBA10677 sp900543755
13	F23-B02 sp001916715	Fimimorpha excrementavium	UMGS929 sp900546875
14	Faecimonas gallistercoris	Egerieimonas_A faecigallinarum	Fimimonas gallinarum
15	Onthocola_B sp900546715	Lactonifactor sp009677585	Heritagella pullistercoris
16	UMGS1754 sp900759475	Bariatricus faecipullorum	UMGS1071 sp900541905
17	Limivivens intestinipullorum	Mediterraneibacter stercoravium	Marseille-P3106 sp900169975
18	Blautia_A intestinavium	Lawsonibacter sp904420465	Acutalibacter sp900543305
19	Intestinimonas stercorigallinarum	Flavonifractor plautii	Agathobaculum desmolans
20	CAJFPI01 sp904420435	Dysosmobacter sp910588005	Pseudobutyricicoccus sp016901775
21	Spyradomonas excrementavium	Ruminococcus_D sp900752625	Avimonas caecicola
22	Mediterraneibacter caccavium	Lawsonibacter sp900553135	Alectryobacillus merdavium
23	Eisenbergiella stercorigallinarum	An92 sp019118925	Erysipelatoclostridium ramosum
24	Gemmiger variabilis	Pelethomonas sp017887695	Scatomonas merdigallinarum
25	Scatomonas merdigallinarum	Faecousia intestinigallinarum	Schaedlerella sp004556565
26	JAGHEK01 sp017889265	Faecousia sp900554625	Lachnoclostridium_B faecipullorum
27	Ornithomonoglobus merdipullorum	Paralachnospira_A sangeri	Sellimonas sp904393575
28	Agathobaculum sp900291975	Fournierella merdipullorum	Anaerobutyricum stercoripullorum
29	Ruminococcus_E sp003438075	Anaerotruncus sp014385085	Lactonifactor sp009677585
30	Blautia_A excrementigallinarum	Negativibacillus massiliensis	Enterocloster clostridioformis
31	Eisenbergiella merdipullorum	HGM14224 sp900761905	Lachnoclostridium_A stercorigallinarum
32	Egerieimonas_A faecigallinarum	Heteroruminococcus faecigallinarum	Caccovicinus excrementipullorum
33	Ruminococcus_D sp900752625	Sphingobacterium stercoripullorum	Flavonifractor plautii
34	Gemmiger sp014982805	Zag111 sp900555325	Flavonifractor sp017811815
35	Gemmiger_A avium	Alistipes finegoldii	UBA1405 sp002305685
36	Heritagella pullistercoris	Faecousia faecipullorum	Lawsonibacter sp900553135
37	Anaerofustis stercorihominis_A	Heteroscilispira lomanii	Galloscillospira_A stercoripullorum
38	Dysosmobacter excrementigallinarum	Merdibacter massiliensis	NSJ-51 sp900549795
39	Neoanaerotignum_A tabaqchaliae	An92 sp018374635	Faecousia intestinigallinarum
40	Mediterraneibacter excrementavium	Dysosmobacter excrementigallinarum	Enterenecus sp905210385
41	Gemmiger formicilis_A	Scatomorpha intestinigallinarum	Enterenecus avicola
42	Acutalibacter stercoravium	Eisenbergiella stercorigallinarum	Faeciplasma pullistercoris
43	Agathobaculum pullistercoris	Eisenbergiella sp900555195	An92 sp016901735
44	Marseille-P3106 sp900169975	Blautia stercorigallinarum	Gemmiger excrementavium
45	Lachnoclostridium_A stercoripullorum	Borkfalkia sp904419945	QAMM01 sp900552945
46	Gemmiger avistercoris	Gallimonas faecium	Massilimaliae sp017887325
47	Gemmiger excrementigallinarum	Gallimonas merdae	Anaerotruncus sp014385085
48	Mediterraneibacter sp900541505	Scatosoma sp904419075	Spyradomonas excrementavium
49	Fournierella massiliensis	CAG-269 sp904419495	Oxalobacter sp900760095

## Sheet: 35
Species	CTR	PFA	AGP
0	Acutalibacter stercoravium	Blautia stercoripullorum	Intestinimonas stercoravium
1	Acutalibacter sp900543305	Dysosmobacter sp018228705	Mediterraneibacter colneyensis
2	Massilistercora timonensis	An92 sp002159175	Eisenbergiella pullicola
3	Flavonifractor plautii	Ventrousia excrementavium	Marseille-P3106 sp900169975
4	Oxalobacter sp900760095	Intestinimonas pullistercoris	Pseudobutyricicoccus sp016901775
5	Mediterraneibacter norfolkensis	Scatomonas merdavium	UBA4716 sp905215805
6	Blautia merdigallinarum	Mediterraneibacter sp904377845	Sellimonas sp904393575
7	Blautia avicola	Anaerostipes avistercoris	Dysosmobacter excrementavium
8	Pseudobutyricicoccus sp003477405	Dysosmobacter excrementigallinarum	Dysosmobacter excrementigallinarum
9	Pseudobutyricicoccus sp016901775	Mediterraneibacter norfolkensis	Dysosmobacter welbionis
10	Butyricicoccus sp018383195	Eisenbergiella sp900555195	Lawsonibacter sp902363045
11	Scatomonas merdigallinarum	UMGS911 sp003343545	Anaerotignum merdipullorum
12	Hungatella pullicola	Agathobaculum desmolans	Merdivicinus intestinigallinarum
13	An181 sp002160325	Pseudobutyricicoccus sp003477405	Rubneribacter sp002159915
14	Catenibacillus faecigallinarum	Lachnoclostridium_A avicola	Mediterraneibacter ornithocaccae
15	Enterocloster clostridioformis	Flavonifractor massiliensis_A	CAG-269 sp904419095
16	Merdimonas massiliensis	Dysosmobacter welbionis	Borkfalkia excrementipullorum
17	Blautia_A intestinigallinarum	Intestinimonas stercoravium	Borkfalkia sp017886545
18	Blautia_A excrementigallinarum	Gemmiger formicilis_A	Mediterraneibacter intestinipullorum
19	Dysosmobacter welbionis	Gemmiger variabilis	Mediterraneibacter sp900120155
20	Onthomonas sp900758315	Pararuminococcus gallinarum	Blautia_A intestinipullorum
21	An92 sp900199495	Rubneribacter sp002159915	Anaerostipes butyraticus
22	Paralachnospira_A sangeri	Blautia merdigallinarum	Erysipelatoclostridium merdavium
23	Merdivicinus excrementipullorum	Pseudolachnospira avium	Enterocloster excrementigallinarum
24	QAMM01 sp900762715	Borkfalkia excrementipullorum	AM51-8 sp900761925
25	Massilioclostridium coli	Gallacutalibacter pullicola	Massiliomicrobiota merdigallinarum
26	Sphingobacterium stercoripullorum	UMGS1071 sp900541905	Blautia ornithocaccae
27	Merdivicinus intestinavium	Acutalibacter stercoravium	Dietzia natronolimnaea_A
28	Scatomorpha sp900759385	JAGZMM01 sp904420015	Borkfalkia faecavium
29	Blautia_A intestinipullorum	Solibaculum mannosilyticum	Merdibacter merdigallinarum
30	Eisenbergiella merdipullorum	Erysipelatoclostridium ramosum	Fournierella merdavium
31	Gallimonas merdae	BX12 sp014333425	Faecalibacterium intestinipullorum
32	Blautia stercoravium	Anaerobutyricum stercoripullorum	Dysosmobacter avistercoris
33	Acutalibacter sp905215055	Lachnoclostridium_A pullistercoris	Anaeromassilibacillus stercoravium
34	Lachnoclostridium_B massiliensis_A	Flavonifractor sp002159265	Pelethomonas intestinigallinarum
35	Gemmiger avistercoris	An92 sp018374635	Avoscillospira avicola
36	Massilimaliae sp017887325	CAJFPI01 sp904420435	Massilicoli timonensis
37	Mediterraneibacter guildfordensis	Faecousia intestinigallinarum	Copromonas sp900541255
38	BX12 sp014333425	Parachristensenella avicola	Eisenbergiella merdavium
39	Scybalocola faecipullorum	Lachnoclostridium_B sp000765215	Gallimonas intestinavium
40	Eisenbergiella stercorigallinarum	NSJ-51 sp900549795	Woodwardibium gallinarum
41	Borkfalkia sp017886545	Pseudoflavonifractor sp904419835	Flavonifractor sp002159265
42	Borkfalkia sp017886895	Anaerotruncus excrementipullorum	Intestinimonas merdavium
43	Borkfalkia sp904373255	Eggerthella lenta	Pelethomonas sp017887695
44	Lawsonibacter sp900553135	UMGS1975 sp900546685	Anaerotignum lactatifermentans
45	Eisenbergiella stercoravium	Scatosoma sp904419075	Massilistercora gallistercoris
46	Pararuminococcus gallinarum	MD308 sp910578455	Fimiplasma intestinipullorum
47	Acutalibacter sp904391645	Mediterraneibacter quadrami	Mediterraneibacter caccavium
48	Sellimonas sp904393575	Merdimonas massiliensis	Rubneribacter badeniensis
49	Gemmiger excrementigallinarum	Ruminococcus_D sp900752625	Flavonifractor avistercoris
