# Supplementary material for: Antibiotic growth promoter and phytogenic feed additive consistently alter microbial community structure in chicken cecum
Source: Front Microbiol. 2026 Jun 4;17:1702973. doi: 10.3389/fmicb.2026.1702973 (PMC13275662; doi:10.3389/fmicb.2026.1702973)
Supplement: Supplementary file 4 [file Table_4.xlsx]

## Sheet: Sheet1
intersection	species
PFA	Agathobaculum intestinipullorum, An92 sp002159175, An92 sp019118925, Anaerostipes avistercoris, Anaerotruncus excrementipullorum, Bariatricus faecipullorum, Blautia stercorigallinarum, Borkfalkia sp904419945, CAG-269 sp904419495, Caccenecus avistercoris, Caccousia avicola, Dysosmobacter sp018228705, Eisenbergiella pullistercoris, Enterococcus_B faecium, Faecalimonas sp900556835, Faecousia faecipu…
CTR	Acutalibacter sp904391645, Acutalibacter sp905215055, Agathobaculum merdigallinarum, Alistipes excrementavium, An181 sp002160325, An92 sp900199495, Anaerofustis stercorihominis_A, Avoscillospira_A avistercoris, Blautia_A excrementigallinarum, Blautia_A intestinavium, Blautia_A intestinigallinarum, Borkfalkia faecipullorum, Borkfalkia sp904373255, Butyricicoccus sp900604335, CAG-273 sp000438355, C…
AGP & CTR & PFA	Acutalibacter sp900543305, Agathobaculum desmolans, Agathobaculum sp900557315, Anaerobutyricum stercoripullorum, Dysosmobacter excrementigallinarum, Dysosmobacter welbionis, Faecousia intestinigallinarum, Fimimonas gallinarum, Flavonifractor plautii, Lactonifactor sp009677585, Lawsonibacter sp900553135, Marseille-P3106 sp900169975, Mediterraneibacter excrementavium, Mediterraneibacter quadrami, O…
AGP	AM51-8 sp900761925, Acutalibacter ornithocaccae, Alectryobacillus merdavium, Anaerobutyricum faecale, Anaeromassilibacillus stercoravium, Anaerostipes butyraticus, Anaerotignum lactatifermentans, Anaerotignum merdipullorum, Anaerotruncus colihominis, Azonexus hortensis, Blautia merdavium, Blautia ornithocaccae, Blautia_A avistercoris, Borkfalkia faecavium, CAG-269 sp904419095, Caccovicinus excrem…
CTR & PFA	Acutalibacter stercoravium, Acutalibacter stercorigallinarum, Agathobaculum sp900291975, Alistipes finegoldii, Anaerofilum excrementigallinarum, BX12 sp014333425, Blautia merdigallinarum, Borkfalkia sp017886895, Butyricicoccus sp018383195, CAJFPI01 sp904420435, Caproicibacterium sp900554535, Copromorpha excrementipullorum, Dysosmobacter sp910588005, Egerieimonas_A faecigallinarum, Eggerthella len…
AGP & CTR	Agathobaculum pullistercoris, Avoscillospira avicola, Blautia avicola, Blautia stercoravium, Blautia_A intestinipullorum, Borkfalkia sp017886545, Eisenbergiella stercoravium, Enterenecus avicola, Enterocloster clostridioformis, Faeciplasma pullistercoris, Fournierella massiliensis, Gemmiger excrementigallinarum, Heritagella pullistercoris, MARSEILLE-P3954 sp900604345, Massilimaliae sp017887325, M…
AGP & PFA	An92 sp016901735, An92 sp018374635, Anaerotruncus sp014385085, Avimonas caecicola, Blautia stercoripullorum, Borkfalkia excrementipullorum, Enterenecus sp905210385, Erysipelatoclostridium ramosum, Flavonifractor sp002159265, Gallimonas faecium, Gallimonas intestinavium, Intestinimonas merdavium, Intestinimonas stercoravium, Lachnoclostridium_B faecipullorum, Lawsonibacter sp902363045, Mediterrane…
